# Supplementary material for: Curated compendium of human transcriptional biomarker data
Source: Sci Data. 2018 Apr 17;5:180066. doi: 10.1038/sdata.2018.66 (PMC5903354; doi:10.1038/sdata.2018.66)
Supplement: Supplementary file 1 [file sdata201866-isa1.zip]

Archive with 3 entries (3 files):
- i_Investigation.txt
- s_study_Piccolo.txt
- a_assay_Piccolo.txt
