# Supplementary material for: Curated compendium of human transcriptional biomarker data
Source: Sci Data. 2018 Apr 17;5:180066. doi: 10.1038/sdata.2018.66 (PMC5903354; doi:10.1038/sdata.2018.66)
Supplement: Supplementary file 1 [file sdata201866-isa1.zip › i_Investigation.txt]

# Investigation File generated for Scientific Data with Investigation File Authoring Tool version 0.1.0 on 09/03/2018 - This metadata file is CC0
ONTOLOGY SOURCE REFERENCE
Term Source Name	IAO	NCBITAXON	BTO	ERO	CL	OBI	NCIT
Term Source File	http://data.bioontology.org/ontologies/IAO	http://data.bioontology.org/ontologies/NCBITAXON	http://data.bioontology.org/ontologies/BTO	http://data.bioontology.org/ontologies/ERO	http://data.bioontology.org/ontologies/CL	http://data.bioontology.org/ontologies/OBI	http://data.bioontology.org/ontologies/NCIT
Term Source Version	2015-02-23	2016AB	unknown	2013-08-02	releases/2015-08-08	2014-08-18	17.06d
Term Source Description	Information Artifact Ontology	National Center for Biotechnology Information (NCBI) Organismal Classification	BRENDA Tissue and Enzyme Source Ontology	Eagle-I Research Resource Ontology	Cell Ontology	Ontology for Biomedical Investigations	National Cancer Institute Thesaurus
INVESTIGATION
Investigation Identifier
Investigation Title
Investigation Description
Investigation Submission Date
Investigation Public Release Date
INVESTIGATION PUBLICATIONS
Investigation PubMed ID
Investigation Publication DOI
Investigation Publication Author List
Investigation Publication Title
Investigation Publication Status
Investigation Publication Status Term Accession Number
Investigation Publication Status Term Source REF
INVESTIGATION CONTACTS
Investigation Person Last Name
Investigation Person Mid Initials
Investigation Person First Name
Investigation Person Address
Investigation Person Phone
Investigation Person Fax
Investigation Person Email
Investigation Person Affiliation
Investigation Person Roles
Investigation Person Roles Term Accession Number
Investigation Person Roles Term Source REF
STUDY
Study Identifier	10.1038/sdata.2018.66
Study Title	Curated compendium of human transcriptional biomarker data
Study Submission Date	20/09/2017
Study Public Release Date	17/04/2018
Study Description	http://www.nature.com/articles/sdata201866#abstract
Study File Name	s_study_Piccolo.txt
Comment[Subject Keywords]	//;//;//;//;//
Comment[Manuscript Licence]	CC BY-4.0
Comment[Experimental Metadata Licence]	CC0
Comment[Supplementary Information File Name]	
Comment[Supplementary Information File Type]	x-zip-compressed
Comment[Supplementary Information File URL]	http://www.nature.com/articles/sdata201866#supplementary-information
Comment[Data Repository]	Open Science Framework
Comment[Data Record Accession]	https://doi.org/10.17605/OSF.IO/SSK3T 
Comment[Data Record URI]	doi:10.17605/OSF.IO/SSK3T 
STUDY DESIGN DESCRIPTORS
Study Design Type	data integration objective
Study Design Type Term Accession Number	ERO:0100092
Study Design Type Term Source REF	ERO
STUDY PUBLICATIONS
Study PubMed ID
Study Publication DOI
Study Publication Author List
Study Publication Title
Study Publication Status
Study Publication Status Term Accession Number
Study Publication Status Term Source REF
STUDY FACTORS
Study Factor Name	tissue origin	clinical diagnosis	Affymetrix microarray
Study Factor Type	tissue	diagnosis	microarray
Study Factor Type Term Accession Number	UBERON:0000479	OGMS:0000073	OBI:0400147
Study Factor Type Term Source REF	CL	OBI	ERO
STUDY ASSAYS
Study Assay Measurement Type	Biomarker
Study Assay Measurement Type Term Accession Number	NCIT:C16342
Study Assay Measurement Type Term Source REF	NCIT
Study Assay Technology Type	digital curation
Study Assay Technology Type Term Accession Number	OBI:0302914
Study Assay Technology Type Term Source REF	OBI
Study Assay Technology Platform	""
Study Assay File Name	a_assay_Piccolo.txt
STUDY PROTOCOLS
Study Protocol Name	Selecting data	Preparing clinical annotations	Preprocessing gene-expression data
Study Protocol Type	selection	data transformation	data transformation
Study Protocol Type Term Accession Number	OBI:0001928	OBI:0200000	OBI:0200000
Study Protocol Type Term Source REF	OBI	OBI	OBI
Study Protocol Description			
Study Protocol URI	""	""	""
Study Protocol Version			
Study Protocol Parameters Name	""	""	""
Study Protocol Parameters Name Term Accession Number	""	""	""
Study Protocol Parameters Name Term Source REF	""	""	""
Study Protocol Components Name	""	""	""
Study Protocol Components Type	""	""	""
Study Protocol Components Type Term Accession Number	""	""	""
Study Protocol Components Type Term Source REF	""	""	""
STUDY CONTACTS
Study Person Last Name	Golightly	Bell	Bischoff	Hollingsworth	Piccolo
Study Person First Name	Nathan P.	Avery	Anna I.	Parker D.	Stephen R.
Study Person Mid Initials					
Study Person Email	""	""	""	""	stephen_piccolo@byu.edu
Study Person Phone					
Study Person Fax					
Study Person Address					
Study Person Affiliation	Department of Biology, Brigham Young University, Provo, Utah 84602, USA	Department of Biology, Brigham Young University, Provo, Utah 84602, USA	Department of Biology, Brigham Young University, Provo, Utah 84602, USA	Department of Biology, Brigham Young University, Provo, Utah 84602, USA	Department of Biology, Brigham Young University, Provo, Utah 84602, USA
Study Person Roles					
Study Person Roles Term Accession Number					
Study Person Roles Term Source REF					
Comment[Study Person ORCID]					0000-0003-2001-5640
Comment[Funder]					
Comment[FundRef ID]					
Comment[Funder Term Source REF]					
Comment[Grant Identifier]					
