# Supplementary material for: Curated compendium of human transcriptional biomarker data
Source: Sci Data. 2018 Apr 17;5:180066. doi: 10.1038/sdata.2018.66 (PMC5903354; doi:10.1038/sdata.2018.66)
Supplement: Supplementary file 1 [file sdata201866-isa1.zip › s_study_Piccolo.txt]

Source Name	Material Type	Term Source REF	Term Accession Number	Characteristics[organism]	Term Source REF	Term Accession Number	Characteristics[organism part]	Term Source REF	Term Accession Number	Protocol REF	Sample Name	Factor Value[tissue origin]	Factor Value[clinical diagnosis]	Factor Value[Affymetrix microarray]
Gene Expression Omnibus series GSE1456	data set	IAO	IAO:0000100	Homo sapiens	NCBITAXON	NCBITaxon:9606	breast	BTO	BTO:0000149	Selecting data	GSE1456	Breast cancer	cancer	Genome U133A
Gene Expression Omnibus series GSE2109	data set	IAO	IAO:0000100	Homo sapiens	NCBITAXON	NCBITaxon:9606	breast	BTO	BTO:0000149	Selecting data	GSE2109_breast	Breast	control	Genome U133 Plus 2.0
Gene Expression Omnibus series GSE2109	data set	IAO	IAO:0000100	Homo sapiens	NCBITAXON	NCBITaxon:9606	colon	BTO	BTO:0000269	Selecting data	GSE2109_colon	Colon	control	Genome U133 Plus 2.0
Gene Expression Omnibus series GSE2109	data set	IAO	IAO:0000100	Homo sapiens	NCBITAXON	NCBITaxon:9606	uterine endometrium	BTO	BTO:0001422	Selecting data	GSE2109_endometrium	Endometrium	control	Genome U133 Plus 2.0
Gene Expression Omnibus series GSE2109	data set	IAO	IAO:0000100	Homo sapiens	NCBITAXON	NCBITaxon:9606	kidney	BTO	BTO:0000671	Selecting data	GSE2109_kidney	Kidney	control	Genome U133 Plus 2.0
Gene Expression Omnibus series GSE2109	data set	IAO	IAO:0000100	Homo sapiens	NCBITAXON	NCBITaxon:9606	lung	BTO	BTO:0000763	Selecting data	GSE2109_lung	Lung	control	Genome U133 Plus 2.0
Gene Expression Omnibus series GSE2109	data set	IAO	IAO:0000100	Homo sapiens	NCBITAXON	NCBITaxon:9606	ovary	BTO	BTO:0000975	Selecting data	GSE2109_ovary	Ovary	control	Genome U133 Plus 2.0
Gene Expression Omnibus series GSE2109	data set	IAO	IAO:0000100	Homo sapiens	NCBITAXON	NCBITaxon:9606	prostate gland	BTO	BTO:0001129	Selecting data	GSE2109_prostate	Prostate	control	Genome U133 Plus 2.0
Gene Expression Omnibus series GSE2109	data set	IAO	IAO:0000100	Homo sapiens	NCBITAXON	NCBITaxon:9606	uterus	BTO	BTO:0001424	Selecting data	GSE2109_uterus	Uterine	control	Genome U133 Plus 2.0
Gene Expression Omnibus series GSE4271	data set	IAO	IAO:0000100	Homo sapiens	NCBITAXON	NCBITaxon:9606	glia	BTO	BTO:0000524	Selecting data	GSE4271	Glial	control	Genome U133A
Gene Expression Omnibus series GSE5460	data set	IAO	IAO:0000100	Homo sapiens	NCBITAXON	NCBITaxon:9606	breast	BTO	BTO:0000149	Selecting data	GSE5460	Breast cancer	cancer	Genome U133 Plus 2.0
Gene Expression Omnibus series GSE5462	data set	IAO	IAO:0000100	Homo sapiens	NCBITAXON	NCBITaxon:9606	breast	BTO	BTO:0000149	Selecting data	GSE5462	Breast cancer	cancer	Genome U133A
Gene Expression Omnibus series GSE6532	data set	IAO	IAO:0000100	Homo sapiens	NCBITAXON	NCBITaxon:9606	breast	BTO	BTO:0000149	Selecting data	GSE6532_U133A	Breast carcinoma	cancer	Genome U133A
Gene Expression Omnibus series GSE6532	data set	IAO	IAO:0000100	Homo sapiens	NCBITAXON	NCBITaxon:9606	breast	BTO	BTO:0000149	Selecting data	GSE6532_U133PLUS2	Breast carcinoma	cancer	Genome U133 Plus 2.0
Gene Expression Omnibus series GSE10320	data set	IAO	IAO:0000100	Homo sapiens	NCBITAXON	NCBITaxon:9606	kidney	BTO	BTO:0000671	Selecting data	GSE10320	Wilms Tumor	cancer	Genome U133A
Gene Expression Omnibus series GSE15296	data set	IAO	IAO:0000100	Homo sapiens	NCBITAXON	NCBITaxon:9606	peripheral blood	BTO	BTO:0000553	Selecting data	GSE15296	Peripheral Blood	control	Genome U133 Plus 2.0
Gene Expression Omnibus series GSE19804	data set	IAO	IAO:0000100	Homo sapiens	NCBITAXON	NCBITaxon:9606				Selecting data	GSE19804	Paired tumor and normal tissues	control;cancer	Genome U133 Plus 2.0
Gene Expression Omnibus series GSE20181	data set	IAO	IAO:0000100	Homo sapiens	NCBITAXON	NCBITaxon:9606	breast	BTO	BTO:0000149	Selecting data	GSE20181	Breast cancer	cancer	Genome U133A
Gene Expression Omnibus series GSE20189	data set	IAO	IAO:0000100	Homo sapiens	NCBITAXON	NCBITaxon:9606	lung	BTO	BTO:0000763	Selecting data	GSE20189	Lung adenocarcinoma	cancer	Genome U133A 2.0
Gene Expression Omnibus series GSE21510	data set	IAO	IAO:0000100	Homo sapiens	NCBITAXON	NCBITaxon:9606				Selecting data	GSE21510	Laser capture microdissection and homogenized tissues (surgically resected material)	control;cancer	Genome U133 Plus 2.0
Gene Expression Omnibus series GSE25507	data set	IAO	IAO:0000100	Homo sapiens	NCBITAXON	NCBITaxon:9606	peripheral blood lymphocyte	BTO	BTO:0004729	Selecting data	GSE25507	Peripheral blood lymphocyte	control	Genome U133 Plus 2.0
Gene Expression Omnibus series GSE26682	data set	IAO	IAO:0000100	Homo sapiens	NCBITAXON	NCBITaxon:9606	colorectum	BTO	BTO:0001613	Selecting data	GSE26682_U133A	Colorectal tumor	cancer	Genome U133A
Gene Expression Omnibus series GSE26682	data set	IAO	IAO:0000100	Homo sapiens	NCBITAXON	NCBITaxon:9606	colorectum	BTO	BTO:0001613	Selecting data	GSE26682_U133PLUS2	Colorectal tumor	cancer	Genome U133 Plus 2.0
Gene Expression Omnibus series GSE27279	data set	IAO	IAO:0000100	Homo sapiens	NCBITAXON	NCBITaxon:9606	ependymal epithelium	BTO	BTO:0000401	Selecting data	GSE27279	Posterior Fossa Ependymoma	cancer	Exon 1.0 ST
Gene Expression Omnibus series GSE27342	data set	IAO	IAO:0000100	Homo sapiens	NCBITAXON	NCBITaxon:9606				Selecting data	GSE27342	Paired gastric tumor and normal tissue	control;cancer	Exon 1.0 ST
Gene Expression Omnibus series GSE27854	data set	IAO	IAO:0000100	Homo sapiens	NCBITAXON	NCBITaxon:9606	colorectum	BTO	BTO:0001613	Selecting data	GSE27854	Colorectal tumor	cancer	Genome U133 Plus 2.0
Gene Expression Omnibus series GSE30219	data set	IAO	IAO:0000100	Homo sapiens	NCBITAXON	NCBITaxon:9606	lung	BTO	BTO:0000763	Selecting data	GSE30219	Lung	control	Genome U133 Plus 2.0
Gene Expression Omnibus series GSE30784	data set	IAO	IAO:0000100	Homo sapiens	NCBITAXON	NCBITaxon:9606	squamous epithelium	BTO	BTO:0002072	Selecting data	GSE30784	Oral squamous cell carcinoma	cancer	Genome U133 Plus 2.0
Gene Expression Omnibus series GSE32646	data set	IAO	IAO:0000100	Homo sapiens	NCBITAXON	NCBITaxon:9606	breast	BTO	BTO:0000149	Selecting data	GSE32646	Breast	control	Genome U133 Plus 2.0
Gene Expression Omnibus series GSE37147	data set	IAO	IAO:0000100	Homo sapiens	NCBITAXON	NCBITaxon:9606				Selecting data	GSE37147	Bronchial sample	control	Gene 1.0 ST
Gene Expression Omnibus series GSE37199	data set	IAO	IAO:0000100	Homo sapiens	NCBITAXON	NCBITaxon:9606	peripheral blood	BTO	BTO:0000553	Selecting data	GSE37199	Blood sample	control	Genome U133 Plus 2.0
Gene Expression Omnibus series GSE37745	data set	IAO	IAO:0000100	Homo sapiens	NCBITAXON	NCBITaxon:9606	lung	BTO	BTO:0000763	Selecting data	GSE37745	Non-small cell lung cancer	cancer	Genome U133 Plus 2.0
Gene Expression Omnibus series GSE37892	data set	IAO	IAO:0000100	Homo sapiens	NCBITAXON	NCBITaxon:9606	colon	BTO	BTO:0000269	Selecting data	GSE37892	Stage-II colon carcinoma	cancer	Genome U133 Plus 2.0
Gene Expression Omnibus series GSE38958	data set	IAO	IAO:0000100	Homo sapiens	NCBITAXON	NCBITaxon:9606	peripheral blood mononuclear cell	BTO	BTO:0001025	Selecting data	GSE38958	Peripheral blood mononuclear cell	control	Exon 1.0 ST
Gene Expression Omnibus series GSE39491	data set	IAO	IAO:0000100	Homo sapiens	NCBITAXON	NCBITaxon:9606	alimentary canal	BTO	BTO:0000058	Selecting data	GSE39491	Esophageal and gastric samples	control	Genome U133 Plus 2.0
Gene Expression Omnibus series GSE39582	data set	IAO	IAO:0000100	Homo sapiens	NCBITAXON	NCBITaxon:9606	colon	BTO	BTO:0000269	Selecting data	GSE39582	Colon cancer	cancer	Genome U133 Plus 2.0
Gene Expression Omnibus series GSE40292	data set	IAO	IAO:0000100	Homo sapiens	NCBITAXON	NCBITaxon:9606				Selecting data	GSE40292	Afferent limb tissue and whole-blood sample	control	Gene 1.0 ST
Gene Expression Omnibus series GSE43176	data set	IAO	IAO:0000100	Homo sapiens	NCBITAXON	NCBITaxon:9606	blast cell	BTO	BTO:0000125	Selecting data	GSE43176	Leukemic blast sample	control	Genome U133A
Gene Expression Omnibus series GSE46449	data set	IAO	IAO:0000100	Homo sapiens	NCBITAXON	NCBITaxon:9606	leukocyte	BTO	BTO:0000751	Selecting data	GSE46449	Peripheral blood leukocyte	control	Genome U133 Plus 2.0
Gene Expression Omnibus series GSE46691	data set	IAO	IAO:0000100	Homo sapiens	NCBITAXON	NCBITaxon:9606	prostate gland	BTO	BTO:0001129	Selecting data	GSE46691	Prostate	control	Exon 1.0 ST
Gene Expression Omnibus series GSE46995	data set	IAO	IAO:0000100	Homo sapiens	NCBITAXON	NCBITaxon:9606	leukocyte	BTO	BTO:0000751	Selecting data	GSE46995	Leukocyte	control	Gene 1.0 ST
Gene Expression Omnibus series GSE48391	data set	IAO	IAO:0000100	Homo sapiens	NCBITAXON	NCBITaxon:9606	breast	BTO	BTO:0000149	Selecting data	GSE48391	Breast	control	Genome U133 Plus 2.0
Gene Expression Omnibus series GSE58697	data set	IAO	IAO:0000100	Homo sapiens	NCBITAXON	NCBITaxon:9606	connective tissue	BTO	BTO:0000421	Selecting data	GSE58697	Desmoid tumor	cancer	Genome U133 Plus 2.0
Gene Expression Omnibus series GSE63885	data set	IAO	IAO:0000100	Homo sapiens	NCBITAXON	NCBITaxon:9606	ovary	BTO	BTO:0000975	Selecting data	GSE63885	Ovarian cancer surgical sample	cancer	Genome U133 Plus 2.0
Gene Expression Omnibus series GSE67784	data set	IAO	IAO:0000100	Homo sapiens	NCBITAXON	NCBITaxon:9606	peripheral blood	BTO	BTO:0000553	Selecting data	GSE67784	Peripheral blood sample	control	Gene 1.1 ST
