# Supplementary material for: Curated compendium of human transcriptional biomarker data
Source: Sci Data. 2018 Apr 17;5:180066. doi: 10.1038/sdata.2018.66 (PMC5903354; doi:10.1038/sdata.2018.66)
Supplement: Supplementary file 1 [file sdata201866-isa1.zip › a_assay_Piccolo.txt]

Sample Name	Protocol REF	Protocol REF	Assay Name	Raw Data File	Comment[Data Repository]	Comment[Data Record Accession]	Comment[Data Record URI]
GSE1456	Preparing clinical annotations	Preprocessing gene-expression data	GSE1456_processing	GSE1456.tar.gz	Open Science Framework	doi:10.17605/OSF.IO/SSK3T	https://doi.org/10.17605/OSF.IO/SSK3T
GSE2109_breast	Preparing clinical annotations	Preprocessing gene-expression data	GSE2109_breast_processing	GSE2109_breast.tar.gz	Open Science Framework	doi:10.17605/OSF.IO/SSK3T	https://doi.org/10.17605/OSF.IO/SSK3T
GSE2109_colon	Preparing clinical annotations	Preprocessing gene-expression data	GSE2109_colon_processing	GSE2109_colon.tar.gz	Open Science Framework	doi:10.17605/OSF.IO/SSK3T	https://doi.org/10.17605/OSF.IO/SSK3T
GSE2109_endometrium	Preparing clinical annotations	Preprocessing gene-expression data	GSE2109_endometrium_processing	GSE2109_endometrium.tar.gz	Open Science Framework	doi:10.17605/OSF.IO/SSK3T	https://doi.org/10.17605/OSF.IO/SSK3T
GSE2109_kidney	Preparing clinical annotations	Preprocessing gene-expression data	GSE2109_kidney_processing	GSE2109_kidney.tar.gz	Open Science Framework	doi:10.17605/OSF.IO/SSK3T	https://doi.org/10.17605/OSF.IO/SSK3T
GSE2109_lung	Preparing clinical annotations	Preprocessing gene-expression data	GSE2109_lung_processing	GSE2109_lung.tar.gz	Open Science Framework	doi:10.17605/OSF.IO/SSK3T	https://doi.org/10.17605/OSF.IO/SSK3T
GSE2109_ovary	Preparing clinical annotations	Preprocessing gene-expression data	GSE2109_ovary_processing	GSE2109_ovary.tar.gz	Open Science Framework	doi:10.17605/OSF.IO/SSK3T	https://doi.org/10.17605/OSF.IO/SSK3T
GSE2109_prostate	Preparing clinical annotations	Preprocessing gene-expression data	GSE2109_prostate_processing	GSE2109_prostate.tar.gz	Open Science Framework	doi:10.17605/OSF.IO/SSK3T	https://doi.org/10.17605/OSF.IO/SSK3T
GSE2109_uterus	Preparing clinical annotations	Preprocessing gene-expression data	GSE2109_uterus_processing	GSE2109_uterus.tar.gz	Open Science Framework	doi:10.17605/OSF.IO/SSK3T	https://doi.org/10.17605/OSF.IO/SSK3T
GSE4271	Preparing clinical annotations	Preprocessing gene-expression data	GSE4271_processing	GSE4271.tar.gz	Open Science Framework	doi:10.17605/OSF.IO/SSK3T	https://doi.org/10.17605/OSF.IO/SSK3T
GSE5460	Preparing clinical annotations	Preprocessing gene-expression data	GSE5460_processing	GSE5460.tar.gz	Open Science Framework	doi:10.17605/OSF.IO/SSK3T	https://doi.org/10.17605/OSF.IO/SSK3T
GSE5462	Preparing clinical annotations	Preprocessing gene-expression data	GSE5462_processing	GSE5462.tar.gz	Open Science Framework	doi:10.17605/OSF.IO/SSK3T	https://doi.org/10.17605/OSF.IO/SSK3T
GSE6532_U133A	Preparing clinical annotations	Preprocessing gene-expression data	GSE6532_U133A_processing	GSE6532_U133A.tar.gz	Open Science Framework	doi:10.17605/OSF.IO/SSK3T	https://doi.org/10.17605/OSF.IO/SSK3T
GSE6532_U133PLUS2	Preparing clinical annotations	Preprocessing gene-expression data	GSE6532_U133PLUS2_processing	GSE6532_U133PLUS2.tar.gz	Open Science Framework	doi:10.17605/OSF.IO/SSK3T	https://doi.org/10.17605/OSF.IO/SSK3T
GSE10320	Preparing clinical annotations	Preprocessing gene-expression data	GSE10320_processing	GSE10320.tar.gz	Open Science Framework	doi:10.17605/OSF.IO/SSK3T	https://doi.org/10.17605/OSF.IO/SSK3T
GSE15296	Preparing clinical annotations	Preprocessing gene-expression data	GSE15296_processing	GSE15296.tar.gz	Open Science Framework	doi:10.17605/OSF.IO/SSK3T	https://doi.org/10.17605/OSF.IO/SSK3T
GSE19804	Preparing clinical annotations	Preprocessing gene-expression data	GSE19804_processing	GSE19804.tar.gz	Open Science Framework	doi:10.17605/OSF.IO/SSK3T	https://doi.org/10.17605/OSF.IO/SSK3T
GSE20181	Preparing clinical annotations	Preprocessing gene-expression data	GSE20181_processing	GSE20181.tar.gz	Open Science Framework	doi:10.17605/OSF.IO/SSK3T	https://doi.org/10.17605/OSF.IO/SSK3T
GSE20189	Preparing clinical annotations	Preprocessing gene-expression data	GSE20189_processing	GSE20189.tar.gz	Open Science Framework	doi:10.17605/OSF.IO/SSK3T	https://doi.org/10.17605/OSF.IO/SSK3T
GSE21510	Preparing clinical annotations	Preprocessing gene-expression data	GSE21510_processing	GSE21510.tar.gz	Open Science Framework	doi:10.17605/OSF.IO/SSK3T	https://doi.org/10.17605/OSF.IO/SSK3T
GSE25507	Preparing clinical annotations	Preprocessing gene-expression data	GSE25507_processing	GSE25507.tar.gz	Open Science Framework	doi:10.17605/OSF.IO/SSK3T	https://doi.org/10.17605/OSF.IO/SSK3T
GSE26682_U133A	Preparing clinical annotations	Preprocessing gene-expression data	GSE26682_U133A_processing	GSE26682_U133A.tar.gz	Open Science Framework	doi:10.17605/OSF.IO/SSK3T	https://doi.org/10.17605/OSF.IO/SSK3T
GSE26682_U133PLUS2	Preparing clinical annotations	Preprocessing gene-expression data	GSE26682_U133PLUS2_processing	GSE26682_U133PLUS2.tar.gz	Open Science Framework	doi:10.17605/OSF.IO/SSK3T	https://doi.org/10.17605/OSF.IO/SSK3T
GSE27279	Preparing clinical annotations	Preprocessing gene-expression data	GSE27279_processing	GSE27279.tar.gz	Open Science Framework	doi:10.17605/OSF.IO/SSK3T	https://doi.org/10.17605/OSF.IO/SSK3T
GSE27342	Preparing clinical annotations	Preprocessing gene-expression data	GSE27342_processing	GSE27342.tar.gz	Open Science Framework	doi:10.17605/OSF.IO/SSK3T	https://doi.org/10.17605/OSF.IO/SSK3T
GSE27854	Preparing clinical annotations	Preprocessing gene-expression data	GSE27854_processing	GSE27854.tar.gz	Open Science Framework	doi:10.17605/OSF.IO/SSK3T	https://doi.org/10.17605/OSF.IO/SSK3T
GSE30219	Preparing clinical annotations	Preprocessing gene-expression data	GSE30219_processing	GSE30219.tar.gz	Open Science Framework	doi:10.17605/OSF.IO/SSK3T	https://doi.org/10.17605/OSF.IO/SSK3T
GSE30784	Preparing clinical annotations	Preprocessing gene-expression data	GSE30784_processing	GSE30784.tar.gz	Open Science Framework	doi:10.17605/OSF.IO/SSK3T	https://doi.org/10.17605/OSF.IO/SSK3T
GSE32646	Preparing clinical annotations	Preprocessing gene-expression data	GSE32646_processing	GSE32646.tar.gz	Open Science Framework	doi:10.17605/OSF.IO/SSK3T	https://doi.org/10.17605/OSF.IO/SSK3T
GSE37147	Preparing clinical annotations	Preprocessing gene-expression data	GSE37147_processing	GSE37147.tar.gz	Open Science Framework	doi:10.17605/OSF.IO/SSK3T	https://doi.org/10.17605/OSF.IO/SSK3T
GSE37199	Preparing clinical annotations	Preprocessing gene-expression data	GSE37199_processing	GSE37199.tar.gz	Open Science Framework	doi:10.17605/OSF.IO/SSK3T	https://doi.org/10.17605/OSF.IO/SSK3T
GSE37745	Preparing clinical annotations	Preprocessing gene-expression data	GSE37745_processing	GSE37745.tar.gz	Open Science Framework	doi:10.17605/OSF.IO/SSK3T	https://doi.org/10.17605/OSF.IO/SSK3T
GSE37892	Preparing clinical annotations	Preprocessing gene-expression data	GSE37892_processing	GSE37892.tar.gz	Open Science Framework	doi:10.17605/OSF.IO/SSK3T	https://doi.org/10.17605/OSF.IO/SSK3T
GSE38958	Preparing clinical annotations	Preprocessing gene-expression data	GSE38958_processing	GSE38958.tar.gz	Open Science Framework	doi:10.17605/OSF.IO/SSK3T	https://doi.org/10.17605/OSF.IO/SSK3T
GSE39491	Preparing clinical annotations	Preprocessing gene-expression data	GSE39491_processing	GSE39491.tar.gz	Open Science Framework	doi:10.17605/OSF.IO/SSK3T	https://doi.org/10.17605/OSF.IO/SSK3T
GSE39582	Preparing clinical annotations	Preprocessing gene-expression data	GSE39582_processing	GSE39582.tar.gz	Open Science Framework	doi:10.17605/OSF.IO/SSK3T	https://doi.org/10.17605/OSF.IO/SSK3T
GSE40292	Preparing clinical annotations	Preprocessing gene-expression data	GSE40292_processing	GSE40292.tar.gz	Open Science Framework	doi:10.17605/OSF.IO/SSK3T	https://doi.org/10.17605/OSF.IO/SSK3T
GSE43176	Preparing clinical annotations	Preprocessing gene-expression data	GSE43176_processing	GSE43176.tar.gz	Open Science Framework	doi:10.17605/OSF.IO/SSK3T	https://doi.org/10.17605/OSF.IO/SSK3T
GSE46449	Preparing clinical annotations	Preprocessing gene-expression data	GSE46449_processing	GSE46449.tar.gz	Open Science Framework	doi:10.17605/OSF.IO/SSK3T	https://doi.org/10.17605/OSF.IO/SSK3T
GSE46691	Preparing clinical annotations	Preprocessing gene-expression data	GSE46691_processing	GSE46691.tar.gz	Open Science Framework	doi:10.17605/OSF.IO/SSK3T	https://doi.org/10.17605/OSF.IO/SSK3T
GSE46995	Preparing clinical annotations	Preprocessing gene-expression data	GSE46995_processing	GSE46995.tar.gz	Open Science Framework	doi:10.17605/OSF.IO/SSK3T	https://doi.org/10.17605/OSF.IO/SSK3T
GSE48391	Preparing clinical annotations	Preprocessing gene-expression data	GSE48391_processing	GSE48391.tar.gz	Open Science Framework	doi:10.17605/OSF.IO/SSK3T	https://doi.org/10.17605/OSF.IO/SSK3T
GSE58697	Preparing clinical annotations	Preprocessing gene-expression data	GSE58697_processing	GSE58697.tar.gz	Open Science Framework	doi:10.17605/OSF.IO/SSK3T	https://doi.org/10.17605/OSF.IO/SSK3T
GSE63885	Preparing clinical annotations	Preprocessing gene-expression data	GSE63885_processing	GSE63885.tar.gz	Open Science Framework	doi:10.17605/OSF.IO/SSK3T	https://doi.org/10.17605/OSF.IO/SSK3T
GSE67784	Preparing clinical annotations	Preprocessing gene-expression data	GSE67784_processing	GSE67784.tar.gz	Open Science Framework	doi:10.17605/OSF.IO/SSK3T	https://doi.org/10.17605/OSF.IO/SSK3T
